# Supplementary material for: PIRSitePredict for protein functional site prediction using position-specific rules
Source: Database (Oxford). 2019 Feb 26;2019:baz026. doi: 10.1093/database/baz026 (PMC6389862; doi:10.1093/database/baz026)
Supplement: Supplementary Data [file baz026_supp.zip]

Archive with 2 entries (2 files):
- Additional file 1.docx
- Additional file 2.xlsx
