# Supplementary material for: PIRSitePredict for protein functional site prediction using position-specific rules
Source: Database (Oxford). 2019 Feb 26;2019:baz026. doi: 10.1093/database/baz026 (PMC6389862; doi:10.1093/database/baz026)
Supplement: Supplementary Data [file baz026_supp.zip › Additional file 2.xlsx]

## Sheet: Sheet1
Additional Table 1 Comparison of annotations predicted by PIRSitePredict and HAMAP-Scan
	ORF	HAMAP-Scan AC	PIRSR	HAMAP		HAMAP_CC	PIRSR_CC	Same_CC	HAMAP_FT	PIRSR_FT	Same_FT	HAMAP_KW	PIRSR_KW	Same_KW
Little Skate	gnl|SkateBase|LS-transcriptB2-ctg91589_20	3VNT46	PIRSR036432-1	MF_01084.18; MF_01084;		5	0	0	7	7	7	3	1	1
	gnl|SkateBase|LS-transcriptB2-ctg19792_10	3VNT70	PIRSR004848-1	MF_03225.3; MF_02087;		2	1	0	1	1	1	1	1	1
	gnl|SkateBase|LS-transcriptB2-ctg11325_28	3VNT90	PIRSR603437-50	MF_00711.19; MF_00711;		5	1	1	1	1	1	2	1	1
	gnl|SkateBase|LS-transcriptB2-ctg64810_18	3VNT123	PIRSR000130-1	MF_03156.6; MF_01964;		8	0	0	13	7	5	8	2	2
	gnl|SkateBase|LS-transcriptB2-ctg63284_17	3VNT133	PIRSR001174-2	MF_03121.5; MF_03121;		3	0	0	4	3	3	5	2	2
	gnl|SkateBase|LS-transcriptB2-ctg12637_32	3VNT137	PIRSR005378-1	MF_00200.23; MF_00200;		4	0	0	3	3	3	4	2	2
	gnl|SkateBase|LS-transcriptB2-ctg12642_4	3VNT139	PIRSR617453-50	MF_00272.32; MF_00272;		4	0	0	1	1	1	1	1	1
	gnl|SkateBase|LS-transcriptB2-ctg65064_15	3VNT166	PIRSR000412-50	MF_00051.52; MF_00051;		6	1	1	15	1	1	5	1	1
	gnl|SkateBase|LS-transcriptB2-ctg89886_44	3VNT179	PIRSR000130-4	MF_03156.6; MF_01964;		8	0	0	12	7	6	8	2	2
	gnl|SkateBase|LS-transcriptB2-ctg66217_29	3VNT213	PIRSR001553-1	MF_03222.2; MF_01988;		7	0	0	7	1	1	5	0	0
	gnl|SkateBase|LS-transcriptB2-ctg70136_19	3VNT216	PIRSR000724-2	MF_00145.32; MF_00145;		5	0	0	9	9	9	4	1	1
	gnl|SkateBase|LS-transcriptB2-ctg10708_15	3VNT225	PIRSR000485-3	MF_01931.3; MF_01931;		5	0	0	4	1	1	6	0	0
	gnl|SkateBase|LS-transcriptB2-ctg20116_41	3VNT247	PIRSR000412-50	MF_00051.52; MF_00051;		6	1	1	15	1	1	5	1	1
					Total	68	4	3	92	43	40	57	15	15
Elephant Shark	gnl|SkateBase|ES-transcript-ctg21794_20	3OUA5	PIRSR005461-1	MF_01547		0	0	0	0	1	0	0	1	0
	gnl|SkateBase|ES-transcript-ctg17500_7	3OUA78	PIRSR004848-1	MF_03225.3; MF_02087;		2	1	0	1	1	1	1	1	1
	gnl|SkateBase|ES-transcript-ctg81344_15	3OUA161	PIRSR000412-50	MF_00051.52; MF_00051;		6	1	1	15	1	1	5	1	1
	gnl|SkateBase|ES-transcript-ctg67075_14	3OUA181	PIRSR000130-2	MF_03156.6; MF_01964;		8	0	0	12	7	7	8	2	2
	gnl|SkateBase|ES-transcript-ctg15074_46	3OUA187	PIRSR000485-3	MF_01931.3; MF_01931;		6	1	1	8	5	5	9	3	3
	gnl|SkateBase|ES-transcript-ctg23530_10	3OUA236	PIRSR617453-50	MF_00272.32; MF_00272;		4	0	0	1	1	1	1	1	1
	gnl|SkateBase|ES-transcript-ctg60414_19	3OUA257	PIRSR016262-1	MF_00013.39; MF_00013;		5	0	0	5	5	5	2	0	0
					Total	31	3	2	42	21	20	26	9	8
Small-spotted catshark	gnl|SkateBase|SSC-transcript-ctg71740_26	3BQI49	PIRSR000235-3	MF_03195.3; MF_00596;		4	0	0	17	3	3	5	2	2
	gnl|SkateBase|SSC-transcript-ctg15698_3	3BQI64	PIRSR617453-50	MF_00272.32; MF_00272;		4	0	0	1	1	1	1	1	1
	gnl|SkateBase|SSC-transcript-ctg24205_34	3BQI83	PIRSR000412-50	MF_00051.52; MF_00051;		6	1	1	15	1	1	5	1	1
	gnl|SkateBase|SSC-transcript-ctg26705_26	3BQI102	PIRSR001553-1	MF_03222.2; MF_01988;		7	0	0	7	1	1	5	0	0
	gnl|SkateBase|SSC-transcript-ctg70579_8	3BQI105	PIRSR005461-1	MF_03162.6; MF_03162;		4	0	0	6	1	1	5	1	1
	gnl|SkateBase|SSC-transcript-ctg93480_13	3BQI156	PIRSR004848-1	MF_03225.3; MF_02087;		2	1	0	1	1	1	1	1	1
	gnl|SkateBase|SSC-transcript-ctg19717_26	3BQI160	PIRSR001400-1	MF_00318.53; MF_00318;		7	0	0	10	2	2	6	0	0
	gnl|SkateBase|SSC-transcript-ctg14542_50	3BQI165	PIRSR000485-1	MF_01931.3; MF_01931;		6	1	1	8	5	5	9	3	3
	gnl|SkateBase|SSC-transcript-ctg95607_28	3BQI195	PIRSR000724-2	MF_00145.32; MF_00145;		5	0	0	9	8	8	6	1	1
	gnl|SkateBase|SSC-transcript-ctg94396_10	3BQI200	PIRSR005461-1	MF_01547;		0	0	0	0	1	0	0	1	0
	gnl|SkateBase|SSC-transcript-ctg94890_16	3BQI227	PIRSR000412-50	MF_00051.52; MF_00051;		6	1	1	15	1	1	5	1	1
	gnl|SkateBase|SSC-transcript-ctg68143_13	3BQI254	PIRSR000235-3	MF_03195.3; MF_00596;		6	0	0	17	3	3	5	2	2
	gnl|SkateBase|SSC-transcript-ctg26399_6	3BQI259	PIRSR016262-1	MF_00013.39; MF_00013;		5	0	0	5	5	5	2	0	0
					Total	62	4	3	111	33	32	55	14	13
